# Supplementary material for: LncRNA-Smad7 mediates cross-talk between Nodal/TGF-β and BMP signaling to regulate cell fate determination of pluripotent and multipotent cells
Source: Nucleic Acids Res. 2022 Sep 22;50(18):10526–43. doi: 10.1093/nar/gkac780 (PMC9561265; doi:10.1093/nar/gkac780)
Supplement: gkac780_Supplemental_Files [file gkac780_supplemental_files.zip]

Archive with 3 entries (3 files):
- CA repeats_Supplementary Table S5_File.xlsx
- CHIRP_MS_Supplementary Table S6_File.xlsx
- Supplementary figures.pdf
