# Supplementary material for: LncRNA-Smad7 mediates cross-talk between Nodal/TGF-β and BMP signaling to regulate cell fate determination of pluripotent and multipotent cells
Source: Nucleic Acids Res. 2022 Sep 22;50(18):10526–43. doi: 10.1093/nar/gkac780 (PMC9561265; doi:10.1093/nar/gkac780)
Supplement: gkac780_Supplemental_Files [file gkac780_supplemental_files.zip › CA repeats_Supplementary Table S5_File.xlsx]

## Sheet: human
Supplementary Table S5. A summarized list of representative significant genes responsive to TGF-β signaling in hESCs.
Gene_Symbol	Log2FC (DMSO/SB431542）	P_value	threshold		Start	end	repeats
ADRB2	-2.52485	0.0011	down	protein_coding	888	909	GGGAGGGTGTGTCTCAGTGTTC
SNAI3-AS1	-1.68936	0.000787	down	antisense	1743	1762	CAAACAAACAAACAAACAAA
AC009133.17	-1.64382	0.0144	down	antisense	608	627	GTATGTGTGGGTGAGCATGT
RNF144A-AS1	-1.49572	0.00761	down	antisense	1288	1309	GACACAGACACACACAAGGAAG
SLC13A5	-1.3012	0.0281	down	protein_coding	1698	1719	GCCACAAGACCACACACACAAG
TMEM255B	-1.11259	0.0178	down	protein_coding	1405	1424	GTTCGTGTGTGCATCTGTGT
MST1R	-1.08164	0.00318	down	protein_coding	2612	2633	CTGTGGCTGACTGTGTGGGTTA
TMCC3	-1.06114	0.00445	down	protein_coding	2961	2980	ATCTGTGTCTCTGTGTGTAT
EXPH5	-1.03348	0.0236	down	protein_coding	5889	5908	GACACAGACACAACCACAGA
DCHS2	-1.00325	0.0346	down	protein_coding	1815	1834	CAAACACAGGCGCACCCACT
TFPI2	-1.00263	0.0263	down	protein_coding	2244	2269	AATAAACACACATATACACAAAACAT
YJEFN3	1.00885	0.0226	up	nonsense_mediated_decay	1437	1456	TACAGACAGACACAGAGACA
ZNF467	1.08589	0.000736	up	protein_coding	791	810	CCCACCTCCATCCACACACA
CRLF1	1.08935	0.0289	up	protein_coding	1647	1682	CCCAGTGGGTGTGTGTGTGTTGTGTGAGGGTTGGTT
ZNF442	1.102	0.0434	up	protein_coding	5527	5548	GTATGTCTATGTCTGTGTGAAG
NEAT1	1.12163	1.04e-05	up	lincRNA	20548	20569	CACACATGTGCACACACACTTC
PRR7-AS1	1.1218	0.0278	up	antisense	508	529	CCCACTTCCACTCACACCCAAC
AMH	1.12522	0.00256	up	retained_intron	395	414	CACCCACAGCCTCAGACGCA
TNRC18	1.15541	2.7e-05	up	protein_coding	9399	9434	ATGCCCGGGTGAGTGTGTGTTGCATGCACGTGTGTG
SLCO5A1	1.16234	0.00268	up	protein_coding	1	20	GTGCGCGTGTGTCTGTTTGG
DLEC1	1.21175	0.0221	up	retained_intron	2184	2203	GGGTGTTTCTGTGTGCATGT
VWA7	1.2144	0.0174	up	protein_coding	1414	1433	CACACACCTCCACTCTCAGA
TSPAN10	1.2361	0.0267	up	retained_intron	833	862	TACACACAGTCACTCACACGGTACATACTC
PLA2G4D	1.24965	0.0346	up	retained_intron	3107	3142	CGTGTACACATACACACACAACACACACCTGGCCCC
XG	1.25621	0.0226	up	protein_coding	2184	2219	TAGTTACACACACACACACAACACACACCTACTTAA
FGFR3	1.28148	1.8e-09	up	protein_coding	2790	2865	GCTTTGGTCTGTGTGTGTGTTGTGTGCGTGTGTGTGTGTGTGTGTGCACATCCGCGTGTGCCTGTGTGCGTGCGCA
ZNF365	1.31219	0.0311	up	protein_coding	1819	1848	GCAACACCCTCACAGACACAACCCAGGATC
HHAT	1.40359	0.026	up	protein_coding	589	634	GTGCATATATGTGTGTTTGTTGCATGGGTGTGTGTGTGTATATATA
STAB1	1.44956	0.00686	up	retained_intron	2002	2041	GTGTAAGTGTGTGCAAGTGTTGTATGCGTACCTGTGTGTG
RFX4	1.47834	0.0158	up	retained_intron	1856	1877	CACACACACAAAAAGCCAGAAC
STOX2	1.50789	1.07e-10	up	protein_coding	9458	9483	TGTGGACACACACACACACAACATCA
CAV1	1.5083	7.56e-08	up	retained_intron	350	385	CCCCTACACGCGCACACACAACACACACACAGAGTT
FOXI2	1.56229	0.0176	up	protein_coding	1799	2266	GCCACCCACACCCACACTCAACACCCACACTCACACCCACACTCACACCCACACCCACACCCACACCCACACTCACACTCACACTCACACCCACACTCACACCCACACTCACACCCACACCCACACCCACACTCACACACACTCACACCCACACCCACACTCACACCCACACACACTCACACCCACACACACCCACACTCATACTCACACTCACACCCACACTCACACCACACCCACACTCACACTGACACCCACACTCACACCCACACTCACACTGACACCCACACTCACACCCACACTCATACTCACACTCACACCCACACTCACACTCACACCCACACTCACACCACACTCACACCCACACACACCCACACTCATACTCACACCCACACCCACACT…
NANOG	1.57234	6.68e-12	up	protein_coding	46	73	CCTCGAAACACACACACCCAACACGAGA
IL6	1.57799	0.0134	up	protein_coding	146	167	CCCACACAGACAGCCACTCAAC
XIST	1.6227	0.0188	up	lincRNA	1398	1425	GTGGGCAAGTGTACGTGTGTTGTGTGTC
PDGFB	1.65698	1.14e-08	up	protein_coding	2010	2029	CACAGACGGGCACACAGACT
PMEPA1	1.8818	3.85e-19	up	protein_coding	2339	2358	GTGTGTCTGTTGATCTGTGT
C10orf11	1.95475	0.0043	up	processed_transcript	4	23	GGGTGTGAATCTCTGTGTGC
LRRN2	2.43253	6.15e-09	up	protein_coding	1464	1497	CATGTACACACACACATACAACACACATACACCT
SMAD7	2.71886	2.22e-14	up	retained_intron	1197	1244	AGGAGTGTGTGTGAGTGTGAAGTGTGCGGCTGTGTGTGCACGCGTGTG

## Sheet: mouse
Supplementary Table S5. A summarized list of representative significant genes responsive to TGF-β signaling in mESCs.
Gene_Symbol	Log2FC (Activin A/SB431542）	P_value	threshold		start	end	repeats
Gm2004	-1.87069	2.04096	down	protein_coding	947	966	AACATAAACGCACACATACA
Slc7a11	-1.85291	2.12494	down	protein_coding	6906	6931	CCCCAACACACACTCGCATAACACAC
Fut1	-1.82813	2.67778	down	protein_coding	791	810	TTGTGGGTGTCCATGTGCGT
Erdr1	-1.10042	3.22185	down	protein_coding	506	525	CACCCACGAAAGCACACACG
Relt	1.00044	4.30103	up	protein_coding	51	70	GTATGTGTGCATATTTGTGT
Rhob	1.01768	4.30103	up	protein_coding	1155	1174	GTGTGTGTCCAGCTGTGTGG
Mixl1	1.02433	1.93742	up	protein_coding	2247	2270	CACCCACATAAGTACACACAATAC
Ptgs1	1.03928	3.25964	up	protein_coding	2378	2405	AACAAACAAACAAACAAACAAAACAAAC
Tnfrsf25	1.0518	2.1707	up	protein_coding	317	336	GTGTGACTGTGCCAGTGAGT
Bhlhe40	1.09136	4.30103	up	retained_intron	339	376	ATCTCGGGGTGTGTGTGTGTTGTGTGTGTGTGTGAGCT
Slc22a23	1.1116	2.25181	up	retained_intron	66	89	CCCTGTGTATGTGGGTGCGTTCCA
Rara	1.11469	4.30103	up	protein_coding	6	27	GGCACAGTCACCCACACACGGC
Tenm1	1.13658	1.4395	up	processed_transcript	334	397	CTCTCTCTCTCACACACACAACACACACACTCATTCACTCACTCACTTCCATACACACATACAC
Irak2	1.16015	3.82391	up	retained_intron	1731	1750	CACAGGCCCACAGACACCCC
2410124H12Rik	1.23405	1.50864	up	sense_overlapping	390	409	GGGTTTGTGCATGTGAGTGC
Chst5	1.25165	4.30103	up	protein_coding	2068	2091	TCCAGGCACACACACAACCAATAC
Bcl11a	1.28683	4.30103	up	retained_intron	3579	3620	CAGAGCAATACACACACACAACACACACACACACACTCTTAA
Fgf18	1.29009	4.30103	up	protein_coding	664	683	CACACTCACCCCCCCAGAGA
Skil	1.31791	4.30103	up	protein_coding	14	33	GTGTGTAGCGATGTGTGTGG
Pycr2	1.34537	4.30103	up	retained_intron	963	982	GTGTGTGGGTGCGCGGATGC
Irgm1	1.35033	4.30103	up	processed_transcript	1198	1225	TGCTCACACAGACATACACAACAAATAA
Itpkb	1.51155	4.30103	up	retained_intron	2153	2206	GTGAAACACACACACACACAACACACACACACACACACACACACAGAGAGAGAG
Ephx3	1.68501	1.71108	up	protein_coding	1869	1916	AGGAATGTGTGTGTGTGTGTTGTGTGTGTGTGTGTGTGTGTCCCTGAG
Nxph3	1.69417	4.30103	up	protein_coding	1995	2014	GTGTGTGTGGGGGGAGGGGT
Kcnj9	1.76212	3.25964	up	protein_coding	1692	1711	GTGTCAGTCTGTCTGTGTTT
Ngfr	1.77458	4.30103	up	protein_coding	285	304	CACAGGCATGTACACCCACA
Pcdh8	1.82004	2.97881	up	protein_coding	36	55	GTGAGGGTGGGTCTGCGCGT
Spsb1	1.83693	4.30103	up	protein_coding	1973	1992	CACTCATACACCGGCACACG
Nos1ap	1.94735	2.3279	up	processed_transcript	144	163	TTGTGGTCCTGTGTGTGTGC
Nwd1	2.04749	2.08355	up	protein_coding	7323	7368	TGCCCAAACATACACACACAACACACACACACACACACACAGAATT
Oacyl	2.07547	3.34679	up	protein_coding	2882	2933	AAGATCTACACACACACACAACACACACACACACACACACACACACACGACA
Cd40	2.08074	4.30103	up	protein_coding	2438	2461	CCCACACCCACAGTGACACAACCT
Gcnt4	2.08435	4.30103	up	protein_coding	2908	2981	TACATGCACACACATACACAATGCACACACATACACATGCACACATGCACACATACACACACATGCACACGGAT
Ehf	2.09165	2.5157	up	protein_coding	1063	1082	GACACAAACCAAAACACACA
Sox7	2.26284	4.30103	up	protein_coding	2010	2049	CATGCTCACATGCACACACAACACACACACACACACTAAA
Pde4b	2.27938	3.82391	up	protein_coding	1521	1542	GCCTCTGTGTGTGTGTCTATTG
Trim36	2.5091	4.30103	up	protein_coding	4067	4098	CACTGACTGACACACACACAACACCCCTAAGC
Spaca6	2.60626	4.30103	up	retained_intron	951	1006	TAGGGAAACACACACACACAACACACACACACACACACACACACACAGAGAGAGAG
Unc79	2.80083	2.31426	up	retained_intron	1522	1605	TTATATGTATATGTGTGTGTTATGTATGTGTGTGTGTATGTATGTATGTATGTATGTATGTGTGTGTGTGTATGTATGTATGTA
Gm26793	2.83882	2.4318	up	antisense	172	191	CAAACAAACAAACAAAAACA
4930523C07Rik	3.05172	1.5544	up	lincRNA	1912	1955	ATCACACATGCACACATACAACTTGCACATGCACACGCATACAC
LncRNA-Smad7	3.23602	2.80967	up	processed_transcript	609	658	CGCACGCGCGCGCGCACACAACACACACACACACACACACACACAAATTA
Fgf15	3.54703	4.30103	up	retained_intron	548	567	GTTTTTGTTTGTTTGTTTGT
Smad7	3.94783	4.30103	up	protein_coding	2965	2994	TTGTTGGGTTGTGTGTGTGTTGTTTTGTTT
Pitx2	4.81837	4.30103	up	retained_intron	1519	1540	CGCACACACCCACACTTTCAAC
Lefty1	7.5761	4.30103	up	protein_coding	45	64	CTCAGGGACACACACATCCA
