# Supplementary material for: LncRNA-Smad7 mediates cross-talk between Nodal/TGF-β and BMP signaling to regulate cell fate determination of pluripotent and multipotent cells
Source: Nucleic Acids Res. 2022 Sep 22;50(18):10526–43. doi: 10.1093/nar/gkac780 (PMC9561265; doi:10.1093/nar/gkac780)
Supplement: gkac780_Supplemental_Files [file gkac780_supplemental_files.zip › CHIRP_MS_Supplementary Table S6_File.xlsx]

## Sheet: Sheet1
Supplementary Table S6. A summarized list of ChIRP-MS for the representative significant proteins interacted with lncRNA-Smad7 in mESCs.
Proteins	Score				Coverage
	First time		Second time		1st	2nd
	WT	KO	WT	KO			Description
Eef2	14.0361	0	149.592	0	16.43	43.65	Elongation factor 2(control the rate of peptide chain elongation)
Kpnb1	4.32535	0	43.3036	0	3.43	15.2	Importin N-terminal domain-containing protein -Kpnb1
Tkt	5.24832	0	41.3231	0	6.9	26	Transketolase -Tkt
Igf2bp1	8.7566	0	31.8095	0	13.34	23.57	Insulin-like growth factor 2 mRNA-binding protein 1 -Igf2bp1
Eif3f	5.16822	0	14.5366	0	9.72	20.28	Eukaryotic translation initiation factor 3 subunit F -Eif3f
Rack1	4.16049	0	14.3438	0	5.05	11.67	Receptor of activated protein C kinase 1 -Rack1
Tdh	5.99848	0	5.03676	0	17.96	9.47	L-threonine 3-dehydrogenase, mitochondrial -Tdh
Hnrnpa1	4.47429	0	4.72654	0	5	9.06	Heterogeneous nuclear ribonucleoprotein A1 -Hnrnpa1
Cfl1	35.7969	10.6067	16.119	0	35.54	38.55	Cofilin-1 -Cfl1
Pdia6	5.38055	1.88894	21.8336	0	6.59	19.55	Protein disulfide-isomerase A6 -Pdia6
Pabpc1	12.7217	6.04883	58.6449	0	9.91	27.2	Polyadenylate-binding protein 1 -Pabpc1
Ptbp1	4.80764	2.68071	62.8687	0	11.35	33.27	Uncharacterized protein -Ptbp1
Fkbp4	16.0964	5.61001	33.687	0	7.42	30.35	Peptidyl-prolyl cis-trans isomerase FKBP4 -Fkbp4
Fscn1	3.59873	2.09623	24.4949	0	8.11	17.85	Fascin -Fscn1
Hnrnpd	6.34962	2.56219	24.1711	0	20.56	34.26	Heterogeneous nuclear ribonucleoprotein D0 (Fragment) -Hnrnpd
Hnrnpc	7.13573	4.37914	21.4471	0	28.75	25.88	Heterogeneous nuclear ribonucleoproteins C1/C2 (Fragment) -Hnrnpc
Ywhae	5.24716	2.40657	9.05867	0	13.33	12.16	14-3-3 protein epsilon -Ywhae
Rps2	7.88379	5.07279	7.32898	0	11.31	11.31	S5 DRBM domain-containing protein -Rps2
Mdh2	9.80796	3.23896	4.41011	0	19.61	12.42	Malate dehydrogenase (Fragment) -Mdh2
Phb	5.92466	2.05909	6.12322	0	11.76	10.14	Prohibitin -Phb
Hspb1	20.1372	0	28.6779	3.57286	31.71	35.41	Truncated hsp25 (Fragment) -Hspb1
Prdx1	18.1004	0	22.8725	4.23215	27.81	30.77	Peroxiredoxin-1 (Fragment) -Prdx1
Hist1h3e	47.0063	3.45396	31.5576	7.01342	24.06	29.32	Histone H3 (Fragment) -Hist1h3e
Hspa5	22.1553	1.80868	81.6881	2.83397	12.69	33.74	Uncharacterized protein (Fragment) -Hspa5
Ppia	54.3183	6.09252	25.4842	5.43783	48.78	32.93	Peptidyl-prolyl cis-trans isomerase A -Ppia
Hspd1	35.3222	6.55178	163.889	3.69941	22.51	48.34	60 kDa heat shock protein, mitochondrial -Hspd1
Trim28	10.1134	2.20039	108.557	2.01606	9.35	22.66	Uncharacterized protein (Fragment) -Trim28
Ldha	9.69648	2.99869	18.7921	4.03369	23.17	19.05	L-lactate dehydrogenase -Ldha
Ddx39	6.92573	2.39546	22.5508	1.9596	4.92	21.78	Uncharacterized protein -Ddx39
Cctq	9.58912	3.82782	76.7294	1.69407	5.85	42.41	Chaperonin containing TCP-1 theta subunit -Cctq
Rpsa	24.6213	10.6067	70.1148	4.93433	24.75	35.93	Laminin receptor (Fragment) -Rpsa
Hnrnpk	19.3375	8.86742	81.3103	2.11024	17.26	43.84	Heterogeneous nuclear ribonucleoprotein K -Hnrnpk
Hsp90aa1	63.1777	28.9925	365.325	12.4816	16.51	47.89	Heat shock protein HSP 90-alpha -Hsp90aa1
Ddx39b	5.18249	2.39546	28.012	1.9596	4.91	21.73	Spliceosome RNA helicase Ddx39b -Ddx39b
Hspa8	102.444	48.5969	333.379	19.7151	42.68	55.88	Uncharacterized protein (Fragment) -Hspa8
Ddx5	11.8117	5.92162	45.134	2.84576	9.54	20.36	Helicase C-terminal domain-containing protein (Fragment) -Ddx5
Pkm	105.299	52.8077	232.556	3.67185	34.84	67.23	Pyruvate kinase PKM -Pkm
Eif4a1	29.4009	15.2399	114.977	2.42553	22.25	56.54	Uncharacterized protein -Eif4a1
Hnrnpf	7.57272	3.93606	36.1337	2.57382	8.19	16.39	Heterogeneous nuclear ribonucleoprotein F -Hnrnpf
Hsp90ab1	92.3663	49.8297	378.654	14.6611	21.41	58.7	Heat shock protein HSP 90-beta -Hsp90ab1
Eno1	100.906	63.5532	260.334	14.7778	50.23	67.05	Alpha-enolase -Eno1
Cct3	10.6405	6.97264	80.9422	2.01877	6.51	44.77	T-complex protein 1 subunit gamma -Cct3
Trim28	10.1134	2.20039	108.557	2.01606	9.35	22.66	Transcription intermediary factor 1-beta
